# Supplementary material for: Improvement of Visible Photodetection of Chemical Vapor Deposition-Grown MoS2 Devices via Graphene/Au Contacts
Source: Sensors (Basel). 2022 Dec 10;22(24):9687. doi: 10.3390/s22249687 (PMC9783588; doi:10.3390/s22249687)
Supplement: Supplementary file 1 [file sensors-22-09687-s001.zip]

Archive with 1 entries (1 files):
- sensors-2084327-supplementary.pdf
